# Supplementary material for: SARS-CoV-2 RBD Conjugated to Polyglucin, Spermidine, and dsRNA Elicits a Strong Immune Response in Mice
Source: Vaccines (Basel). 2023 Apr 6;11(4):808. doi: 10.3390/vaccines11040808 (PMC10146165; doi:10.3390/vaccines11040808)
Supplement: Supplementary file 1 [file vaccines-11-00808-s001.zip]

Archive with 1 entries (1 files):
- vaccines-2293845-supplementary.pdf
